# Supplementary material for: Sustainable Design Approach for Modeling Bioprocesses from Laboratory toward Commercialization: Optimizing Chitosan Production
Source: Polymers (Basel). 2021 Dec 22;14(1):25. doi: 10.3390/polym14010025 (PMC8747652; doi:10.3390/polym14010025)
Supplement: Supplementary file 1 [file polymers-14-00025-s001.zip]

Archive with 1 entries (1 files):
- polymers-1513528-supplementary.pdf
